# Supplementary material for: A Scoping Review of Genus Viscum: Biological and Chemical Aspects of Alcoholic Extracts
Source: Plants (Basel). 2023 Apr 28;12(9):1811. doi: 10.3390/plants12091811 (PMC10181296; doi:10.3390/plants12091811)
Supplement: Supplementary file 1 [file plants-12-01811-s001.zip]

Archive with 1 entries (1 files):
- plants-2296783-supplementary.pdf
